# Supplementary material for: Immunogenicity and Determinants of Antibody Response to the BNT162b2 mRNA Vaccine: A Longitudinal Study in a Cohort of People Living with HIV
Source: Vaccines (Basel). 2024 Oct 16;12(10):1172. doi: 10.3390/vaccines12101172 (PMC11512344; doi:10.3390/vaccines12101172)
Supplement: Supplementary file 1 [file vaccines-12-01172-s001.zip]

Archive with 1 entries (1 files):
- vaccines-3171699-supplementary.pdf
